# Supplementary material for: Minimally disruptive optical control of protein tyrosine phosphatase 1B
Source: Nat Commun. 2020 Feb 7;11:788. doi: 10.1038/s41467-020-14567-8 (PMC7005756; doi:10.1038/s41467-020-14567-8)
Supplement: Supplementary file 12 — Source Data [file 41467_2020_14567_MOESM12_ESM.xlsx]

## Sheet: Figure 1c
	Construct	Substrate	Substrate	Set 1	Set 2	Set 3	Set 4	Set 5	Set 6	Vo dark raw	SE Vo dark raw	Vo light raw	SE Vo light raw	Set 1	Set 2	Set 3	Set 4	Set 5	Set 6	DR	SE DR	Experimental Sets	Experimental Replicates
			(mM)	μM/min	μM/min	μM/min	μM/min	μM/min	μM/min	μM/min	μM/min	μM/min	μM/min	(ratio)	(ratio)	(ratio)	(ratio)	(ratio)	(ratio)	(ratio)	(ratio)	(#)	(#)
	WT	4-MU-P	0.5	0.581262	0.586389	0.862853	0.925371	0.606859	0.686374	0.708185	0.0250309	0.698965	0.0238307	1.05627	0.956428	0.93621	1.12203	0.976743	1.03571	1.0139	0.0286833	6	3
	1	4-MU-P	0.5	0.292281	0.330056	0.417572	0.397788	0.429836	0.412887	0.38007	0.00927429	0.361328	0.00587711	0.781479	1.02213	1.19386	1.01361	1.05869	1.27896	1.05812	0.0700005	6	3
	2	4-MU-P	0.5	0.290511	0.31003	0.375746	0.444192	0.516107	0.445893	0.39708	0.0145601	0.418251	0.00935887	0.869496	0.791108	0.846895	1.11826	1.0394	0.999617	0.944129	0.0519346	6	3
	3	4-MU-P	0.5	0.726759	0.706067	0.773313	0.740349	0.63858	0.64511	0.705029	0.0089409	0.591437	0.00747004	1.18983	1.26164	1.1849	1.40831	1.03855	1.10283	1.19768	0.0525982	6	3
	5	4-MU-P	0.5	1.00162	1.05758	1.24984	1.20526	1.04359	1.01082	1.09479	0.0176352	0.82882	0.010982	1.35836	1.31127	1.58819	1.41463	1.20633	1.09281	1.3286	0.0698857	6	3
	6	4-MU-P	0.5	0.68482	0.860248	0.956181	0.917576	0.851254	0.762958	0.838839	0.0166768	0.715497	0.00691073	1.04551	1.2159	1.29452	1.18457	1.16935	1.10693	1.16946	0.03526	6	3
	7	4-MU-P	0.5	0.977735	0.942242	1.02267	0.941853	0.601234	0.609935	0.849278	0.0318494	0.437988	0.0169449	1.80625	2.22851	1.70584	1.94344	2.05678	1.58983	1.88844	0.095965	6	3
	8	4-MU-P	0.5	1.62768	1.75578	1.89783	1.8547	1.59642	1.76757	1.75	0.0199593	1.80877	0.0179916	0.970884	0.990347	0.951075	1.03369	0.907158	0.953528	0.96778	0.0173396	6	3
	7.1	4-MU-P	0.5	0.683025	0.78759	1.48076	1.32814	0.983556	1.11395	1.06284	0.0513139	0.557287	0.0208916	1.73597	1.69472	1.99944	2.0378	1.7538	2.09239	1.88569	0.0718983	6	3
	7.2	4-MU-P	0.5	0.527028	0.531737	0.692856	0.628414	0.704386	0.791736	0.646026	0.0173786	0.491454	0.018656	1.33717	1.41468	1.40073	1.45404	1.11164	1.28061	1.33315	0.0508825	6	3
	7.3	4-MU-P	0.5	0.71921	0.644999	0.6406	0.63036	0.468972	0.420413	0.587426	0.0193329	0.452794	0.018276	1.23959	1.21636	1.20916	1.50713	1.38515	1.31511	1.31208	0.0477503	6	3
	7.4	4-MU-P	0.5	0.372978	0.403269	0.426126	0.450042	0.302892	0.341738	0.382841	0.00912425	0.278911	0.00480118	1.37288	1.38921	1.35657	1.4795	1.23151	1.38219	1.36864	0.0325911	6	3
	7.5	4-MU-P	0.5	0.434872	0.40688	0.437744	0.407609	0.227545	0.211935	0.354431	0.0175429	0.324757	0.0144687	1.18342	1.01607	1.13415	1.11099	1.04761	1.0065	1.08312	0.0289076	6	3
	7.6	4-MU-P	0.5	0.703861	0.651283	0.629091	0.654173	0.492502	0.494396	0.604217	0.0148697	0.48668	0.0135886	1.29447	1.12598	1.32252	1.20969	1.28449	1.24206	1.24653	0.0291102	6	3
	7.7	4-MU-P	0.5	1.20984	1.23711	1.13308	1.14088	0.805874	0.809536	1.05606	0.0327383	0.923389	0.0354411	1.05394	1.12281	1.1424	1.17094	1.23252	1.20721	1.15497	0.0260747	6	3
	7.8	4-MU-P	0.5	0.21649	0.225567	0.366096	0.428346	0.342519	0.37351	0.325421	0.0142769	0.287879	0.0161978	1.21148	1.41808	0.902382	1.29377	1.04587	1.14844	1.17	0.0744031	6	3
	7.9	4-MU-P	0.5	0.464789	0.47293	0.488754	0.530992	0.345772	0.3568	0.443339	0.0124921	0.454793	0.0132723	1.05227	1.0346	0.917667	0.950104	0.938042	0.964713	0.976233	0.0222803	6	3
	7.1	4-MU-P	0.5	0.51886	0.55556	0.524202	0.495429	0.333216	0.317633	0.457483	0.017365	0.497231	0.0160886	0.909018	0.921826	1.09761	0.88578	0.923106	0.770863	0.918033	0.0428434	6	3
	7.1(H296A)	4-MU-P	0.5	0.62072	0.721797	0.82863	0.607424	0.685294	0.7054	0.694878	0.0133259	0.323117	0.00674183	1.94783	2.56136	2.33766	1.56942	2.23003	2.43733	2.1806	0.148966	6	3
	7.1(E297A)	4-MU-P	0.5	0.529178	0.538577	0.47776	0.582396	0.558033	0.483467	0.528235	0.0068642	0.285492	0.0051045	1.91844	1.71342	1.56019	1.85873	2.3243	1.83722	1.86872	0.104949	6	3
	7.1(D298A)	4-MU-P	0.5	0.800738	0.839665	0.853025	0.93731	0.8192	0.724257	0.829033	0.011616	0.418465	0.00793302	2.25422	2.0768	1.84756	1.93402	1.96931	1.86216	1.99068	0.0625927	6	3
	7.1(T406A)	4-MU-P	0.5	0.808255	0.922653	1.43362	1.36286	1.24475	1.21993	1.16535	0.0412771	0.532038	0.0229848	1.91789	2.87315	2.30174	1.96008	2.29972	2.06679	2.23656	0.143794	6	3
	7.1(T407A)	4-MU-P	0.5	1.4218	1.33515	0.860038	0.801834	1.4734	1.36761	1.20997	0.0496549	0.636669	0.0335708	1.65998	1.91402	2.11771	2.18441	1.91916	1.8863	1.94693	0.0760339	6	3
	7.1(T406A/T407A)	4-MU-P	0.5	1.13998	1.18761	1.19156	1.29735	1.35044	1.29838	1.23894	0.0162749	0.647878	0.0171569	1.47237	1.58357	1.52961	1.89499	1.75793	1.61949	1.64299	0.0639703	6	3
	7.1(H296A/T406A)	4-MU-P	0.5	0.686048	0.651483	0.74858	0.723113	0.714622	0.769177	0.670773	0.0232366	0.398507	0.016309	1.41917	1.36146	1.62877	1.55444	1.4132	1.52032	1.48289	0.0414177	6	3
	7.1 (G528A/N538E)	4-MU-P	0.5	2.08762	2.03975	2.07913	2.12025	2.23604	2.22605	2.13147	0.0135564	1.35016	0.0248446	1.54419	1.86098	1.41753	1.42961	1.55391	1.76084	1.59451	0.0733408	6	3
	7.1(G528A)	4-MU-P	0.5	1.81571	2.02847	1.99176	2.00168	2.1142	2.13944	2.01521	0.0191402	1.20222	0.019275	1.49717	1.60668	1.70548	2.02283	1.60811	1.68998	1.68838	0.0734464	6	3
	7.1(L514A)	4-MU-P	0.5	1.71496	1.68711	1.77875	1.70794	1.9022	2.06025	1.80854	0.0243401	0.986222	0.00890162	1.81252	1.61288	1.81632	1.88412	1.8387	2.05043	1.83583	0.057453	6	3
	7.1(S286A)	4-MU-P	0.5	1.88751	1.86109	1.78948	1.77826	1.66642	1.54627	1.75484	0.0213383	0.798821	0.00657968	2.20886	2.43328	2.15279	2.1998	2.21171	1.98115	2.19793	2.19793	6	3
	7.1(D289A)	4-MU-P	0.5	1.86465	1.80201	1.88522	2.08467	1.87024	1.9484	1.9092	0.0163118	1.05834	0.0106616	1.73055	1.68069	1.72068	2.158	1.64174	1.94923	1.81348	1.81348	6	3
	7.1(K292A)	4-MU-P	0.5	0.857496	0.979072	0.976297	0.930155	1.18326	1.1355	1.0103	0.0207491	0.514141	0.00947969	1.61369	2.12283	2.11447	1.94927	1.97021	2.05421	1.97078	1.97078	6	3
	7.1(E293A)	4-MU-P	0.5	1.76239	1.6603	1.90082	1.97227	1.93041	1.71887	1.82418	0.0211938	0.970216	0.0143512	1.81648	1.71829	1.8509	1.81459	2.0545	2.06757	1.88705	1.88705	6	3
	7.1(S286A/K292A)	4-MU-P	0.5	0.692087	0.730429	0.745012	0.846412	0.683062	0.801761	0.749794	0.0105979	0.345233	0.00924302	2.22152	1.97888	2.91507	2.03813	1.9637	2.15504	2.21205	0.146501	6	3
	7.1(S286A/T406A)	4-MU-P	0.5	1.08553	0.972739	0.851868	0.840569	0.838135	0.807486	0.899388	0.017942	0.431681	0.0124864	2.02617	1.8775	2.1726	2.09455	2.27019	2.16119	2.10037	0.0556665	6	3
	7.1(K292A/T406A)	4-MU-P	0.5	0.773932	0.790548	0.589465	0.549498	0.582295	0.591759	0.646249	0.0177591	0.332629	0.00869591	1.93548	1.99257	1.95562	1.84654	2.06531	1.85961	1.94252	0.0336101	6	3
	7.1(S286A/K292A/T406A)	4-MU-P	0.5	0.755902	0.754288	0.559369	0.554862	0.598505	0.617777	0.640117	0.0153588	0.352077	0.00941539	1.77932	1.799	1.75929	1.92513	1.82719	1.84617	1.82268	0.0241709	6	3
	*Experimental replicates denote the number of replicates per set.

## Sheet: Figure 1e
	Construct	State	pNPP	Inhibitor	Inhibitor	Vo	SD	SE	Experimental Sets	Experimental Replicates
			mM	(name)	μM	μM/min	μM/min	μM/min	(#)	(#)
	PTP1BPS	Dark	0	N/A	N/A	0	0	0	N/A	N/A
	PTP1BPS	Dark	0.2	N/A	N/A	3.49474	0.134438	0.0548842	1	3
	PTP1BPS	Dark	0.5	N/A	N/A	6.41016	0.0557053	0.0227416	1	3
	PTP1BPS	Dark	1	N/A	N/A	8.45971	0.339216	0.138484	1	3
	PTP1BPS	Dark	2.5	N/A	N/A	11.4414	0.361778	0.147695	1	3
	PTP1BPS	Dark	5	N/A	N/A	11.8143	0.573406	0.234092	1	3
	PTP1BPS	Dark	10	N/A	N/A	11.3776	0.379866	0.155079	1	3
	PTP1BPS	Dark	15	N/A	N/A	12.4262	0.904036	0.369071	1	3
	PTP1BPS	Light	0	N/A	N/A	0	0	0	N/A	N/A
	PTP1BPS	Light	0.2	N/A	N/A	1.4452	0.0684653	0.0279508	1	3
	PTP1BPS	Light	0.5	N/A	N/A	2.30606	0.163689	0.0668259	1	3
	PTP1BPS	Light	1	N/A	N/A	3.74625	0.0737496	0.0301081	1	3
	PTP1BPS	Light	2.5	N/A	N/A	4.38313	0.252858	0.103229	1	3
	PTP1BPS	Light	5	N/A	N/A	4.87112	0.0740884	0.0302465	1	3
	PTP1BPS	Light	10	N/A	N/A	4.83108	0.241585	0.0986269	1	3
	PTP1BPS	Light	15	N/A	N/A	4.60961	0.494081	0.201708	1	3

## Sheet: Figure 1f
	Construct	Substrate	Substrate	Vo dark raw	SE Vo dark raw	Vo light raw	SE Vo light raw	Set 1	Set 2	Set 3	Set 4	Set 5	Set 6	DR	SE DR	Experimental Sets	Experimental Replicates
			(mM)	μM/min	μM/min	μM/min	μM/min	(ratio)	(ratio)	(ratio)	(ratio)	(ratio)	(ratio)	(ratio)	(ratio)	(#)	(#)
	7.1(T406A)	E-PEP	0.12	0.044155	0.00501877	0.0201967	0.0018791	2.25288	2.19507	2.08666	N/A	N/A	N/A	2.1782	0.0281279	1	3
	7.1(T406A)	pNPP	M-M	M-M	M-M	M-M	M-M	2.75474	2.4095	2.43417	N/A	N/A	N/A	2.48039	0.017685	1	3
	7.1(T406A)	4-MU-P	0.5	1.16535	0.0412771	0.532038	0.0229848	1.91789	2.87315	2.30174	1.96008	2.29972	2.06679	2.23656	0.143794	6	3

## Sheet: Figure 2a
	Construct	Substrate	Substrate	Vo dark raw	SE Vo dark raw	Set 1	Set 2	Set 3	Set 4	Set 5	Set 6	Vo light raw	SE Vo light raw	Set 1	Set 2	Set 3	Set 4	Set 5	Set 6	DR	SE DR	Experimental Sets	Experimental Replicates
			(mM)	μM/min	μM/min	μM/min	μM/min	μM/min	μM/min	μM/min	μM/min	μM/min	μM/min	(ratio)	(ratio)	(ratio)	(ratio)	(ratio)	(ratio)	(ratio)	(ratio)	(#)	(#)
	7.1 ΔJα	4-MU-P	0.5	0.619725	0.00482909	0.627236	0.598794	0.575433	0.620995	0.656517	0.639374	0.542803	0.00496712	1.06336	1.08796	1.07645	1.24888	1.20257	1.18658	1.1443	0.0318587	6	3
	7.1(L408D)	4-MU-P	0.5	0.801074	0.0157486	0.899014	0.91843	0.811537	0.777225	0.710532	0.689706	0.753951	0.00719495	1.09265	1.24661	1.10629	1.10018	0.90022	0.938535	1.06408	0.0515853	6	3
	7.1(I532E)	4-MU-P	0.5	1.1092	0.0157583	1.01484	1.04344	1.03935	1.15184	1.14277	1.26297	0.987109	0.0131758	1.10267	1.00976	1.19917	1.13825	1.05556	1.25337	1.12646	0.0368521	6	3
	7.1(I539E)	4-MU-P	0.5	0.637335	0.0152014	0.756631	0.717157	0.654411	0.623546	0.539774	0.532493	0.574828	0.00853088	1.19818	1.1389	1.16901	1.06053	1.0082	1.05517	1.105	0.0304186	6	3
	7.1(Y152A/Y153A)	4-MU-P	0.5	0.453772	0.003909	0.449086	0.446127	0.446751	0.425039	0.49569	0.459941	0.319499	0.00330318	1.32943	1.32874	1.43236	1.48276	1.48985	1.47333	1.42275	0.0307151	6	3
	7.1(C450M)	4-MU-P	0.5	1.7274	0.0113308	1.82974	1.66888	1.70553	1.6884	1.67648	1.79537	1.6504	0.0147591	1.11576	1.02394	1.06377	1.10628	0.948122	1.03481	1.04878	0.0251405	6	3
	7.1	4-MU-P	0.5	1.06284	0.0513139	0.683025	0.78759	1.48076	1.32814	0.983556	1.11395	0.557287	0.0208916	1.73597	1.69472	1.99944	2.0378	1.7538	2.09239	1.88569	0.0718983	6	3

## Sheet: Figure 2b
	wavelength (nm)	Dark2	Light 2
	260	-0.328336	0.149604
	259	-0.0878076	0.274571
	258	-0.328336	0.149604
	257	-0.0878076	0.274571
	256	-0.328336	0.149604
	255	-0.0878076	0.274571
	254	-0.328336	0.149604
	253	-0.0878076	0.274571
	252	-0.328336	0.149604
	251	-0.0878076	0.274571
	250	-0.328336	0.149604
	249	-0.0878076	0.274571
	248	-0.290237	-0.223211
	247	-0.112261	-0.345862
	246	0.0119268	-0.391155
	245	-0.122325	-0.0602089
	244	-0.0248817	-0.387232
	243	-0.622209	-0.425099
	242	-0.257965	-0.536264
	241	-0.592325	-0.454708
	240	-0.692751	-0.810949
	239	-0.74043	-0.688885
	238	-0.973566	-0.63988
	237	-0.753064	-0.597776
	236	-1.31325	-1.34079
	235	-1.94252	-1.73022
	234	-1.64369	-1.62896
	233	-2.43699	-2.10873
	232	-2.81639	-2.68247
	231	-3.03808	-2.98048
	230	-3.50179	-3.25111
	229	-4.4285	-3.8103
	228	-4.94649	-4.36905
	227	-5.74215	-4.95635
	226	-6.21292	-5.70574
	225	-6.98091	-6.34751
	224	-7.10517	-6.48303
	223	-7.32873	-6.52971
	222	-7.31778	-6.6345
	221	-7.94152	-7.21368
	220	-8.28068	-7.14819
	219	-7.81883	-6.9595
	218	-8.15962	-7.1585
	217	-8.47418	-7.37003
	216	-8.06545	-7.31542
	215	-8.11015	-7.30265
	214	-8.3166	-7.23501
	213	-8.00224	-7.28018
	212	-7.96949	-7.43521
	211	-8.3932	-7.72184
	210	-8.60536	-7.51706
	209	-8.32023	-7.50575
	208	-8.69267	-7.71422
	207	-8.39885	-7.88109
	206	-8.02871	-7.88953
	205	-7.83485	-7.19506
	204	-6.67416	-6.36569
	203	-6.19899	-5.88599
	202	-4.28738	-4.46009
	201	-3.36469	-2.82603
	200	-2.14778	-1.70684
	199	-0.179016	-0.619041
	198	1.77688	1.99142
	197	4.11999	3.61591
	196	6.35738	5.76781
	195	7.92728	7.2772
	194	9.81415	9.01419
	193	10.9348	10.3229
	192	12.1084	10.6644
	191	12.319	11.3598
	190	13.1991	11.3722
	189	13.0405	11.4089
	188	12.0871	10.9955
	187	11.9447	10.2778
	186	10.3107	9.72981
	185	9.861	8.28531

## Sheet: Figure 2c
						Experimental Sets	Experimental Replicates
	Construct	Δ222	SE Δ222	DR	SE DR	#	(#)
	6	0.0959	0.0008	1.1724	0.0259	2	3
	7	0.0825	0.001	1.8641	0.1566	2	3
	8	0.0226	0.001	0.9675	0.0146	2	3
	7.1	0.1104	0.002	1.9072	0.1166	2	3
	7.1(T406A)	0.0926	0.001	2.1903	0.1224	2	3
	7.1(G528A/N538E)	0.0834	0.0009	1.5787	0.0307	2	3
	7.1(Y152A/Y153A)	0.0949	0.0012	1.4203	0.0191	2	3
	7.1(S286A)	0.1136	0.001	2.1968	0.0323	2	3
	7.1(K292A)	0.1134	0.0016	1.965	0.0542	2	3
	7.1(C450M)	0.0023	0.0025	1.0467	0.0116	2	3
	7.1(I532E)	0.027	0.0009	1.1237	0.0219	2	3
	7.1(L408D)	0.0317	0.0011	1.0625	0.0232	2	3

## Sheet: Figure 2d
	time (s)	CD
	0	1
	2.5	0.962452
	5	0.89165
	7.5	0.719854
	10	0.713997
	12.5	0.588988
	15	0.692375
	17.5	0.592578
	20	0.528909
	22.5	0.456734
	25	0.530233
	27.5	0.372527
	30	0.381192
	32.5	0.291767
	35	0.395729
	37.5	0.312528
	40	0.307262
	42.5	0.312336
	45	0.206172
	47.5	0.221411
	50	0.0762159
	52.5	0.235565
	55	0.184327
	57.5	0.0741414
	60	0.233427
	62.5	0.102976
	65	0.155907
	67.5	0.0936093
	70	0.10146
	72.5	0.117035
	75	0.0706627
	77.5	0.0198387
	80	0.0744606
	82.5	0.0147803
	85	0.0712053
	87.5	0.031711
	90	-0.0060121
	92.5	0.0693542
	95	0.0154026
	97.5	0.122476
	100	0.0811307
	102.5	-0.0306183
	105	-0.0757455
	107.5	-0.0364267
	110	0.000338903
	112.5	-0.0849369
	115	-0.103032
	117.5	0.0641043
	120	0.0160409
	122.5	0.0608969
	125	0.0452427
	127.5	-0.0481234
	130	-0.046033
	132.5	0.0452268
	135	-0.0423309
	137.5	-0.0297247
	140	-0.0774529
	142.5	0.0232217
	145	0.064599
	147.5	-0.110852
	150	-0.000379176
	152.5	-0.0276342
	155	0.0418917
	157.5	0.036913
	160	-0.015762
	162.5	0.0284078
	165	-0.0121716
	167.5	0.035429
	170	0.0431843
	172.5	-0.0465915
	175	0.0562373
	177.5	-0.0495596
	180	-0.0857667
	182.5	-0.0317672
	185	0.0894126
	187.5	0.00151974
	190	0.0669766
	192.5	-0.0367618
	195	-0.0159854
	197.5	0.0332588
	200	0.0367694

## Sheet: Figure 2e
	time (s)	Wn
	0	1
	10	0.726295
	20	0.541656
	30	0.325588
	40	0.348698
	50	0.138721
	60	0.0398758
	70	0.206556
	80	-0.0441429
	90	-0.0323789
	100	0.0964336
	110	0.0466975
	120	-0.0272278
	130	-0.180264
	140	-0.138847
	150	-0.123324
	160	0.153479
	170	0.0426254
	180	0.186752
	190	-0.00815476
	200	-0.0174476
	210	0.0115447
	220	-0.0963848
	230	-0.237623
	240	-0.119112
	250	-0.14097
	260	-0.248447
	270	0.0377527
	280	-0.0225987
	290	0.0284599
	300	-0.101257
	310	0.013633
	320	-0.014176
	330	-0.0692719
	340	-0.144485
	350	0.0671279
	360	-0.0845164
	370	0.0923614
	380	-0.214234
	390	-0.14546
	400	-0.141631
	410	0.099566
	420	-0.126561
	430	-0.0181089
	440	-0.0170648
	450	0.0312442
	460	-0.0387481
	470	-0.0549672
	480	0.105761
	490	-0.00101978
	500	-4.52462e-05
	510	-0.0966981
	520	-0.0165079
	530	0.00601078
	540	-0.0766505
	550	0.0741933
	560	0.00594117
	570	-0.0350588
	580	-0.0472057
	590	0.0736712
	600	0.101306

## Sheet: Figure 2g
	Experiment	Construct	Set 1	Set 2	Set 3	Set 4	Set 5	Set 6	k	SE	Experimental Sets	Experimental Replicates
	(type)		(1/s)	(1/s)	(1/s)	(1/s)	(1/s)	(1/s)	(1/s)	k	#	(#)
	CD	PTP1B+LOV2	0.0235446	0.0195848	0.0182994	0.0218073	0.0196187	0.0197568	0.0204353	0.000315902	2	3
	CD	7.1(T406A)	0.0351201	0.032736	0.0354015	0.0316064	0.0278617	0.0311387	0.0323107	0.000467203	2	3
	CD	7.1(G528A/N538E)	0.0334837	0.0299432	0.0299301	0.0275254	0.0269427	0.0264937	0.0290531	0.000437988	2	3
	CD	7.1(I532E)	0.0375256	0.0342893	0.0297969	0.0340685	0.0345981	0.0410889	0.0352279	0.000631347	2	3
	W Fluorescence	7.1(T406A/W491F)	0.022484	0.024151	0.022484	0.029619	0.026824	0.045175	0.0284562	0.0014403	2	3
	W Fluorescence	7.1(T406A)	0.025575	0.039008	0.030924	0.018984	0.033178	0.023911	0.0285967	0.00109656	2	3
	W Fluorescence	7.1(G528A/N538E/W491F)	0.010685	0.018511	0.017887	0.034169	0.019019	0.018197	0.0197447	0.00128676	2	3
	W Fluorescence	7.1(G528A/N538E)	0.017378	0.029648	0.015129	0.016411	0.012856	0.02408	0.0192503	0.0010564	2	3
	W Fluorescence	7.1(I532E)	0.018119	0.014488	0.020037	0.025793	0.018102	0.026557	0.020516	0.000790498	2	3
	W Fluorescence	7.1(I532E/W491F)	0.011636	0.024812	0.023283	0.026698	0.018335	0.026055	0.0218032	0.000968045	2	3
	W Fluorescence	LOV2/PTP1B	0.022816	0.014157	0.015512	0.015414	0.0077899	0.016602	0.0153818	0.000802466	2	3
	W Fluorescence	LOV2(W491F)	ND	ND	ND	ND	ND	ND	ND	N/A	2	3

## Sheet: Figure 3b
	Construct	Substrate	Substrate	Vo dark raw	SE Vo dark raw	Set 1	Set 2	Set 3	Set 4	Set 5	Set 6	Vo light raw	SE Vo light raw	Set 1	Set 2	Set 3	Set 4	Set 5	Set 6	DR	SE DR	Experimental Sets	Experimental Replicates
			(mM)	μM/min	μM/min	μM/min	μM/min	μM/min	μM/min	μM/min	μM/min	μM/min	μM/min	(ratio)	(ratio)	(ratio)	(ratio)	(ratio)	(ratio)	(ratio)	(ratio)	(#)	(#)
	7.1(T406A)	4-MU-P	0.5	1.16535	0.0412771	0.808255	0.922653	1.43362	1.36286	1.24475	1.21993	0.532038	0.0229848	1.91789	2.87315	2.30174	1.96008	2.29972	2.06679	2.23656	0.143794	6	3
	PTP1BPS*	4-MU-P	0.5	1.13881	0.00452754	1.15802	1.1196	1.12141	1.19519	1.34641	1.23906	0.674972	0.00721783	1.6412	1.73757	1.53518	1.70082	1.7724	1.72774	1.68582	0.0350432	6	3
	*L514A	4-MU-P	0.5	0.996286	0.0649036	1.00362	1.0467	0.88902	0.748754	1.08614	1.20347	0.601192	0.0293449	1.75242	1.72911	1.64622	1.42396	1.51272	1.86517	1.65493	0.0665464	6	3
	*G528A/N538E	4-MU-P	0.5	1.22913	0.0917215	1.36454	1.11405	1.11413	0.892776	1.41663	1.47263	0.800955	0.0557236	1.70285	1.61205	1.58332	1.31677	1.41876	1.57812	1.53531	0.0575724	6	3

[truncated: 24 more sheets: Figure 3c, Figure 4b, Figure 4c, Figure 4e, Figure 4g, SI Figure 1b, SI Figure 1c, SI Figure 4a, SI Figure 4c, SI Figure 5b, SI Figure 5c, SI Figure 5d, SI Figure 6b, SI Figure 7b, SI Figure 8c, SI Figure 8d, SI Figure 9c, SI Figure 9d, SI Figure 10c, SI Figure 10d …]
